# Supplementary material for: Prioritizing cancer-related genes with aberrant methylation based on a weighted protein-protein interaction network
Source: BMC Syst Biol. 2011 Oct 11;5:158. doi: 10.1186/1752-0509-5-158 (PMC3224234; doi:10.1186/1752-0509-5-158)
Supplement: Additional file 1 — Category of seed genes. The first column is the Entrez Gene ID for the seed genes. In columns 2 to 5, 1 represents a seed gene that is related with this type of cancers and 0 represents a seed gene that is not related with this type of cancers. The last column shows the types of the seed genes. The seed genes were classified into 4 types; genes related with one type of cancers are marked with 1, genes related with two types of cancers are marked with 2, genes related with three types of cancers are marked with 3, and the genes related with all the four types of cancers are marked with 4. [file 1752-0509-5-158-S1.XLS]

## Sheet: Sheet1
seed gene	Glioblastoma	Ovarian cancer	Hepatocellular	Leukaemia	count
25	0	0	0	1	1
196	0	0	0	1	1
317	0	0	0	1	1
320	0	0	1	0	1
367	0	1	0	0	1
595	0	0	0	1	1
672	0	1	0	0	1
675	0	1	0	0	1
857	0	0	1	0	1
894	0	1	0	0	1
1026	0	0	0	1	1
1080	0	0	1	0	1
1278	0	0	1	0	1
1490	0	0	1	0	1
1734	0	0	1	0	1
1910	0	0	1	0	1
2069	0	0	0	1	1
2188	0	1	0	0	1
2335	0	0	1	0	1
2810	0	0	1	0	1
3486	0	1	0	0	1
4000	0	0	0	1	1
4261	0	0	0	1	1
4436	0	0	1	0	1
4524	0	1	0	0	1
4609	0	0	1	0	1
5071	0	0	0	1	1
5241	0	0	0	1	1
5308	0	0	0	1	1
5743	0	0	1	0	1
5777	0	0	0	1	1
5914	0	0	0	1	1
5926	0	0	0	1	1
5947	0	0	0	1	1
6385	0	0	0	1	1
6425	0	0	0	1	1
6623	0	1	0	0	1
6928	0	1	0	0	1
7058	0	0	0	1	1
7486	0	0	0	1	1
7869	0	0	1	0	1
7991	1	0	0	0	1
8431	0	0	0	1	1
8655	0	0	0	1	1
9021	0	0	1	0	1
9113	0	0	0	1	1
9510	0	0	0	1	1
10653	0	0	1	0	1
22882	0	0	1	0	1
23368	0	0	0	1	1
23705	0	0	0	1	1
25996	0	0	1	0	1
26524	0	0	0	1	1
56099	0	0	0	1	1
56616	0	0	0	1	1
56952	0	1	0	0	1
83593	0	0	1	0	1
324	0	1	1	0	2
841	1	0	1	0	2
7015	1	1	0	0	2
7057	1	0	0	1	2
7157	1	0	1	0	2
7490	0	1	1	0	2
7799	0	1	1	0	2
8651	0	0	1	1	2
9940	0	1	0	1	2
55743	0	0	1	1	2
1030	0	1	1	1	3
2950	1	1	1	0	3
4292	0	1	1	1	3
5728	0	1	1	1	3
5915	0	1	1	1	3
5925	1	0	1	1	3
6422	0	1	1	1	3
6850	0	1	1	1	3
7161	1	0	1	1	3
29108	1	1	0	1	3
999	1	1	1	1	4
1029	1	1	1	1	4
1612	1	1	1	1	4
2099	1	1	1	1	4
4255	1	1	1	1	4
11186	1	1	1	1	4
51343	1	1	1	1	4
