# Supplementary material for: Prioritizing cancer-related genes with aberrant methylation based on a weighted protein-protein interaction network
Source: BMC Syst Biol. 2011 Oct 11;5:158. doi: 10.1186/1752-0509-5-158 (PMC3224234; doi:10.1186/1752-0509-5-158)
Supplement: Additional file 3 — Scores of the optimized genes. The first column is the Entrez Gene ID for the optimized gene. The second and the third columns are the true and random scores respectively, for the optimized genes by the neighborhood-weighting decision rule. [file 1752-0509-5-158-S3.XLS]

## Sheet: Sheet1
Gene_ID	True_Score	Random_Score
5599	8	6.197
8648	8	5.8021
4149	5.7107	4.8274
8626	5	4.073
6667	3.88253	3.4723
2033	3.81054	3.3535
5469	3.80526	3.0585
8850	3.77533	3.2829
1655	3.75561	3.5551
1387	3.75445	3.3029
4193	3.66247	3.3495
1634	3	2.6839
5928	3	2.8467
8805	2.90716	2.7741
1460	2.87633	2.8156
1874	2.87556	2.6089
3172	2.86075	2.6626
2547	2.85706	2.701
3065	2.85461	2.7548
5927	2.84817	2.5969
6597	2.84697	2.7467
3320	2.79085	2.6181
5451	2.71858	2.5557
128178	2.2736	0
203068	2.14192	0
5340	2	1.9373
5601	2	1.9226
6098	2	1.9377
9604	2	1.9432
896	1.97414	1.9625
6256	1.97265	1.9528
27429	1.95558	1.8731
3091	1.95134	1.8581
3275	1.95045	1.9151
1457	1.9423	1.9166
6502	1.93697	1.8623
10273	1.9339	1.8207
5829	1.93238	1.825
6047	1.91813	1.8367
3276	1.91185	1.8967
51499	1.9061	1.9052
3146	1.9044	1.8722
8347	1.90302	1.8348
7251	1.90055	1.8554
7277	1.8965	1.7644
10987	1.89169	1.8711
5371	1.88916	1.8727
328	1.87685	1.8753
6257	1.87611	1.833
1436	1.87167	1.8001
121504	1.22635	0
2	1	0.9975
306	1	0.9986
831	1	0.9966
969	1	0.9942
1997	1	0.9995
3052	1	0.9979
3820	1	0.9979
4060	1	0.9994
4224	1	0.9979
4547	1	0.9956
5144	1	0.992
5337	1	0.997
6041	1	0.9993
6764	1	0.993
7542	1	0.9986
8505	1	0.9936
9407	1	0.9983
9497	1	0.9943
9541	1	0.9993
9743	1	0.9989
84075	1	0.9981
114836	1	0
130507	1	0
152138	1	0
286464	1	0
64151	0.999999	0.9985
8518	0.99993	0.9953
3696	0.99846	0.9862
64800	0.997352	0.9936
3827	0.996686	0.9959
346689	0.972861	0
407975	0.965129	0
134288	0.938624	0
114049	0.922026	0
114609	0.92019	0
112858	0.910179	0
162989	0.898741	0
204851	0.89871	0
201254	0.893238	0
257169	0.889126	0
116443	0.888549	0
133522	0.885158	0
170689	0.881361	0
260425	0.87261	0
204962	0.849787	0
164633	0.823342	0
117178	0.822338	0
135112	0.818709	0
140885	0.813576	0
201294	0.803833	0
112937	0.801356	0
114548	0.772901	0
219699	0.760138	0
284119	0.758658	0
206358	0.720625	0
112464	0.715644	0
221091	0.70282	0
150135	0.701881	0
256691	0.697129	0
146845	0.686548	0
146722	0.682589	0
283349	0.68025	0
150372	0.656306	0
286514	0.614645	0
112597	0.611606	0
257236	0.586183	0
127833	0.575971	0
164656	0.487532	0
122953	0.464155	0
170063	0.446467	0
157567	0.445282	0
116844	0.42166	0
339416	0.410084	0
136306	0.408862	0
114294	0.39488	0
126969	0.375498	0
196483	0.363641	0
140689	0.346212	0
132884	0.344248	0
149175	0.288169	0
150465	0.266013	0
151871	0.261778	0
161003	0.260618	0
286826	0.243457	0
114132	0.235265	0
340205	0.220292	0
285175	0.217222	0
122786	0.184669	0
399512	0.183389	0
125058	0.166471	0
342897	0.163809	0
199786	0.145801	0
151613	0.134226	0
150684	0.115463	0
116511	0.114069	0
286827	0.107065	0
130733	0.0996635	0
114879	0.0707338	0
221037	0.0666648	0
338567	0.0427153	0
163702	0.0222306	0
127534	0.0119241	0
158158	0.00227626	0
