# Supplementary material for: Prioritizing cancer-related genes with aberrant methylation based on a weighted protein-protein interaction network
Source: BMC Syst Biol. 2011 Oct 11;5:158. doi: 10.1186/1752-0509-5-158 (PMC3224234; doi:10.1186/1752-0509-5-158)
Supplement: Additional file 4 — Category of optimized genes. The first column is the Entrez Gene ID for the optimized gene. From columns 2 to 5, 1 represents an optimized gene that interacts with the seed genes related with the type of cancers and 0 represents an optimized gene that does not interact with the seed genes related with the type of cancers. The last column shows the types of the optimized genes. The optimized genes were classified into 4 types, the genes related with one type of cancer are marked with 1, the genes related with two types of cancers are marked with 2, the genes related with three types of cancers are marked with 3, and the genes related with all the four types of cancers are marked with 4. [file 1752-0509-5-158-S4.XLS]

## Sheet: Sheet1
predict gene	Glioblastoma	Ovarian cancer	Hepatocellular	Leukaemia	count
2	0	0	0	1	1
306	1	0	1	0	2
328	1	0	1	1	3
831	0	0	0	1	1
896	0	0	0	1	1
969	0	0	1	0	1
1387	1	1	1	1	4
1436	0	0	1	1	2
1457	1	0	1	1	3
1460	1	1	1	1	4
1634	1	0	1	1	3
1655	1	1	1	1	4
1874	1	0	1	1	3
1997	1	0	1	1	3
2033	1	1	1	1	4
2547	1	0	1	1	3
3052	0	0	0	1	1
3065	1	1	1	1	4
3091	1	0	1	1	3
3146	1	0	1	1	3
3172	0	1	1	1	3
3275	1	1	1	1	4
3276	1	1	1	1	4
3320	1	1	1	1	4
3696	0	0	0	1	1
3820	0	0	0	1	1
3827	1	0	0	1	2
4060	0	0	1	0	1
4149	1	1	1	1	4
4193	1	1	1	1	4
4224	0	0	1	0	1
4547	0	0	1	0	1
5144	0	0	0	1	1
5337	0	0	1	0	1
5340	1	1	0	1	3
5371	1	0	1	1	3
5451	1	1	1	1	4
5469	1	1	1	1	4
5599	1	1	1	1	4
5601	1	0	1	1	3
5829	0	0	0	1	1
5927	1	1	1	1	4
5928	1	1	1	1	4
6041	0	1	0	0	1
6047	1	1	1	1	4
6098	0	0	0	1	1
6256	1	1	1	1	4
6257	0	0	1	1	2
6502	1	1	1	1	4
6597	1	1	1	1	4
6667	1	1	1	1	4
6764	0	0	0	1	1
7251	1	0	1	1	3
7277	0	1	1	1	3
7542	0	0	1	0	1
8347	0	0	1	0	1
8505	0	0	1	0	1
8518	0	1	1	1	3
8626	1	1	1	1	4
8648	1	1	1	1	4
8805	1	1	1	1	4
8850	1	1	1	1	4
9407	0	0	0	1	1
9497	0	0	1	0	1
9541	0	0	1	0	1
9604	1	1	1	1	4
9743	1	1	1	1	4
10273	1	1	1	1	4
10987	1	1	1	1	4
27429	0	0	0	1	1
51499	1	0	1	1	3
64151	0	0	1	0	1
64800	0	1	0	0	1
84075	1	0	1	0	2
112464	0	1	0	0	1
112597	0	0	0	1	1
112858	1	0	1	0	2
112937	0	0	0	1	1
114049	0	0	1	0	1
114132	0	0	0	1	1
114294	1	0	1	1	3
114548	1	1	0	1	3
114609	0	0	1	1	2
114836	0	0	0	1	1
114879	0	0	1	0	1
116443	0	0	0	1	1
116511	0	0	0	1	1
116844	0	0	1	0	1
117178	0	0	1	0	1
121504	1	1	1	1	4
122786	0	1	1	1	3
122953	0	0	0	1	1
125058	0	0	0	1	1
126969	1	0	0	0	1
127534	0	0	1	0	1
127833	0	0	0	1	1
128178	1	1	1	1	4
130507	0	0	1	0	1
130733	0	0	0	1	1
132884	0	0	1	0	1
133522	1	1	1	1	4
134288	0	0	0	1	1
135112	1	1	1	1	4
136306	0	0	0	1	1
140689	0	0	1	0	1
140885	0	0	0	1	1
146722	0	0	0	1	1
146845	0	1	0	0	1
149175	0	0	1	0	1
150135	1	1	1	1	4
150372	0	1	1	1	3
150465	1	0	0	0	1
150684	0	0	1	1	2
151613	0	1	0	0	1
151871	0	0	1	0	1
152138	1	1	0	1	3
157567	0	0	1	0	1
158158	1	1	1	1	4
161003	0	0	1	0	1
162989	1	0	1	0	2
163702	0	1	1	1	3
164633	0	0	0	1	1
164656	0	0	1	0	1
170063	0	0	0	1	1
170689	0	1	1	1	3
196483	0	1	0	0	1
199786	0	1	0	0	1
201254	1	0	1	0	2
201294	0	0	0	1	1
203068	1	1	1	1	4
204851	1	0	1	0	2
204962	1	0	0	0	1
206358	0	0	1	0	1
219699	1	1	1	1	4
221037	0	1	0	0	1
221091	0	0	1	0	1
256691	0	1	1	1	3
257169	0	0	1	0	1
257236	0	0	0	1	1
260425	0	1	1	1	3
283349	0	0	1	0	1
284119	0	0	1	0	1
285175	0	1	0	0	1
286464	0	0	0	1	1
286514	1	0	1	0	2
286826	1	0	1	1	3
286827	1	1	1	1	4
338567	0	0	1	0	1
339416	0	0	1	0	1
340205	0	0	0	1	1
342897	0	0	0	1	1
346689	0	0	1	0	1
399512	0	0	1	0	1
407975	0	0	1	0	1
