# Supplementary material for: Prioritizing cancer-related genes with aberrant methylation based on a weighted protein-protein interaction network
Source: BMC Syst Biol. 2011 Oct 11;5:158. doi: 10.1186/1752-0509-5-158 (PMC3224234; doi:10.1186/1752-0509-5-158)
Supplement: Additional file 6 — Comparison of CASN and non-CASN genes. Comparisons are based on mean, median, minimum, maximum and the percentiles 25, 50 and 75. [file 1752-0509-5-158-S6.XLS]

## Sheet: Sheet1
	CASN Genes in WHPN	non-CASN genes in WHPN
Mean	12.66	3.51
Median	5	2
Range	469	115
Minimum	1	1
Maximum	470	116
Percentiles 25	3	1
Percentiles 50	5	2
Percentiles 75	11	4
