# Supplementary material for: Prioritizing cancer-related genes with aberrant methylation based on a weighted protein-protein interaction network
Source: BMC Syst Biol. 2011 Oct 11;5:158. doi: 10.1186/1752-0509-5-158 (PMC3224234; doi:10.1186/1752-0509-5-158)
Supplement: Additional file 7 — Comparison of seed genes, optimized genes and rest potential genes. Comparisons are based on mean, median, minimum, maximum and the percentiles 25, 50 and 75. [file 1752-0509-5-158-S7.XLS]

## Sheet: Sheet1
	seed genes in CASN	optimized genes in CASN	rest potential genes in CASN
Mean	11.55	8.27	3.91
Median	3.5	4	2
Range	291	229	35
Minimum	1	1	1
Maximum	292	230	36
Percentiles 25	2	1.75	2
Percentiles 50	3.5	4	2
Percentiles 75	7	9	4
