# Supplementary material for: Prioritizing cancer-related genes with aberrant methylation based on a weighted protein-protein interaction network
Source: BMC Syst Biol. 2011 Oct 11;5:158. doi: 10.1186/1752-0509-5-158 (PMC3224234; doi:10.1186/1752-0509-5-158)
Supplement: Additional file 8 — GO enrichment analysis for WHPN genes. The GO enrichment analysis of CASN genes and non-CASN genes in WHPN are shown in Additional file 8. A P value of < 0.05 was taken to be significant. [file 1752-0509-5-158-S8.XLS]

## Sheet: CASN Genes in WHPN
CASN Genes in WHPN
Term	GO_Term_Name	Count	Benjamini
GO:0010604	positive regulation of macromolecule metabolic process	150	1.27e-31
GO:0043067	regulation of programmed cell death	143	1.74e-30
GO:0042981	regulation of apoptosis	142	1.49e-30
GO:0031325	positive regulation of cellular metabolic process	149	2.72e-30
GO:0010942	positive regulation of cell death	93	3.24e-25
GO:0051173	positive regulation of nitrogen compound metabolic process	116	2.91e-25
GO:0031328	positive regulation of cellular biosynthetic process	120	3.48e-25
GO:0043065	positive regulation of apoptosis	92	3.84e-25
GO:0043068	positive regulation of programmed cell death	92	5.88e-25
GO:0009891	positive regulation of biosynthetic process	120	9.38e-25
GO:0045935	positive regulation of nucleobase, nucleoside, nucleotide and nucleic acid metabolic process	112	2.11e-24
GO:0010557	positive regulation of macromolecule biosynthetic process	115	2.25e-24
GO:0010628	positive regulation of gene expression	106	1.33e-23
GO:0010605	negative regulation of macromolecule metabolic process	120	9.71e-23
GO:0045941	positive regulation of transcription	102	2.28e-22
GO:0031324	negative regulation of cellular metabolic process	116	2.14e-21
GO:0051254	positive regulation of RNA metabolic process	91	3.68e-21
GO:0045893	positive regulation of transcription, DNA-dependent	90	7.62e-21
GO:0007242	intracellular signaling cascade	163	9.26e-21
GO:0030522	intracellular receptor-mediated signaling pathway	33	4.49e-18
GO:0051172	negative regulation of nitrogen compound metabolic process	85	1.18e-15
GO:0012502	induction of programmed cell death	64	1.3e-15
GO:0045934	negative regulation of nucleobase, nucleoside, nucleotide and nucleic acid metabolic process	84	1.55e-15
GO:0006464	protein modification process	163	2.94e-14
GO:0051246	regulation of protein metabolic process	85	2.83e-14
GO:0032268	regulation of cellular protein metabolic process	77	9.06e-14
GO:0006259	DNA metabolic process	80	1.05e-13
GO:0010629	negative regulation of gene expression	79	2.61e-13
GO:0010468	regulation of gene expression	262	2.84e-13
GO:0051174	regulation of phosphorus metabolic process	77	2.83e-13
GO:0019220	regulation of phosphate metabolic process	77	2.83e-13
GO:0043069	negative regulation of programmed cell death	64	3.42e-13
GO:0060548	negative regulation of cell death	64	3.75e-13
GO:0009890	negative regulation of biosynthetic process	85	4.43e-13
GO:0010556	regulation of macromolecule biosynthetic process	259	5.27e-13
GO:0043066	negative regulation of apoptosis	63	5.59e-13
GO:0000079	regulation of cyclin-dependent protein kinase activity	24	5.43e-13
GO:0010558	negative regulation of macromolecule biosynthetic process	82	7e-13
GO:0019219	regulation of nucleobase, nucleoside, nucleotide and nucleic acid metabolic process	257	8.43e-13
GO:0031327	negative regulation of cellular biosynthetic process	83	9.54e-13
GO:0032774	RNA biosynthetic process	56	1.33e-12
GO:0031326	regulation of cellular biosynthetic process	265	1.59e-12
GO:0006351	transcription, DNA-dependent	55	2.68e-12
GO:0044267	cellular protein metabolic process	223	2.66e-12
GO:0008285	negative regulation of cell proliferation	62	3.93e-12
GO:0016481	negative regulation of transcription	71	9.91e-12
GO:0006281	DNA repair	52	4.13e-11
GO:0031399	regulation of protein modification process	53	5.08e-11
GO:0045449	regulation of transcription	235	6.71e-11
GO:0042770	DNA damage response, signal transduction	26	1.13e-10
GO:0016310	phosphorylation	99	1.27e-10
GO:0051253	negative regulation of RNA metabolic process	59	1.43e-10
GO:0006916	anti-apoptosis	42	2.24e-10
GO:0043549	regulation of kinase activity	58	2.48e-10
GO:0051252	regulation of RNA metabolic process	176	4.24e-10
GO:0007346	regulation of mitotic cell cycle	35	4.87e-10
GO:0006355	regulation of transcription, DNA-dependent	171	1.57e-09
GO:0045892	negative regulation of transcription, DNA-dependent	56	2.04e-09
GO:0051052	regulation of DNA metabolic process	29	2.93e-09
GO:0051247	positive regulation of protein metabolic process	44	3.39e-09
GO:0045786	negative regulation of cell cycle	24	6.11e-09
GO:0032270	positive regulation of cellular protein metabolic process	42	1.08e-08
GO:0043627	response to estrogen stimulus	27	1.08e-08
GO:0000075	cell cycle checkpoint	25	1.26e-08
GO:0051248	negative regulation of protein metabolic process	36	3.82e-08
GO:0007243	protein kinase cascade	54	6.66e-08
GO:0009887	organ morphogenesis	71	9.57e-08
GO:0052547	regulation of peptidase activity	23	1.2e-07
GO:0051329	interphase of mitotic cell cycle	25	1.76e-07
GO:0032269	negative regulation of cellular protein metabolic process	34	1.83e-07
GO:0010563	negative regulation of phosphorus metabolic process	17	2.46e-07
GO:0045936	negative regulation of phosphate metabolic process	17	2.46e-07
GO:0051325	interphase	25	3.1e-07
GO:0051050	positive regulation of transport	38	3.55e-07
GO:0007167	enzyme linked receptor protein signaling pathway	49	6.78e-07
GO:0009966	regulation of signal transduction	94	7.06e-07
GO:0008284	positive regulation of cell proliferation	55	1.12e-06
GO:0051272	positive regulation of cell motion	23	1.4e-06
GO:0045597	positive regulation of cell differentiation	37	2.18e-06
GO:0006260	DNA replication	33	2.23e-06
GO:0031400	negative regulation of protein modification process	25	2.97e-06
GO:0001701	in utero embryonic development	31	4.21e-06
GO:0030335	positive regulation of cell migration	21	5.22e-06
GO:0010564	regulation of cell cycle process	24	5.22e-06
GO:0009411	response to UV	17	5.44e-06
GO:0016070	RNA metabolic process	95	7.41e-06
GO:0031401	positive regulation of protein modification process	31	1.54e-05
GO:0030334	regulation of cell migration	29	1.84e-05
GO:0045787	positive regulation of cell cycle	16	1.9e-05
GO:0031570	DNA integrity checkpoint	15	3.25e-05
GO:0006919	activation of caspase activity	15	5.27e-05
GO:0051090	regulation of transcription factor activity	21	5.54e-05
GO:0006310	DNA recombination	21	7.49e-05
GO:0032868	response to insulin stimulus	20	0.000135
GO:0043009	chordate embryonic development	42	0.000149
GO:0009968	negative regulation of signal transduction	32	0.000167
GO:0070201	regulation of establishment of protein localization	22	0.00019
GO:0001889	liver development	14	0.000218
GO:0010648	negative regulation of cell communication	34	0.00026
GO:0045637	regulation of myeloid cell differentiation	16	0.000267
GO:0006275	regulation of DNA replication	15	0.000272
GO:0010647	positive regulation of cell communication	41	0.000283
GO:0009967	positive regulation of signal transduction	38	0.000293
GO:0045884	regulation of survival gene product expression	9	0.000325
GO:0010812	negative regulation of cell-substrate adhesion	7	0.000324
GO:0000082	G1/S transition of mitotic cell cycle	14	0.000383
GO:0045930	negative regulation of mitotic cell cycle	9	0.00047
GO:0008633	activation of pro-apoptotic gene products	9	0.00047
GO:0006352	transcription initiation	17	0.000523
GO:0046822	regulation of nucleocytoplasmic transport	14	0.000557
GO:0030856	regulation of epithelial cell differentiation	10	0.000605
GO:0019216	regulation of lipid metabolic process	20	0.000615
GO:0010332	response to gamma radiation	9	0.000652
GO:0051223	regulation of protein transport	20	0.000778
GO:0006913	nucleocytoplasmic transport	24	0.000944
GO:0009888	tissue development	66	0.000941
GO:0051169	nuclear transport	24	0.00114
GO:0032386	regulation of intracellular transport	15	0.00118
GO:0010907	positive regulation of glucose metabolic process	8	0.00128
GO:0051053	negative regulation of DNA metabolic process	11	0.00127
GO:0017015	regulation of transforming growth factor beta receptor signaling pathway	11	0.00127
GO:0006109	regulation of carbohydrate metabolic process	11	0.00127
GO:0051047	positive regulation of secretion	19	0.00131
GO:0045596	negative regulation of cell differentiation	29	0.00152
GO:0043623	cellular protein complex assembly	24	0.0016
GO:0051054	positive regulation of DNA metabolic process	13	0.00159
GO:0051347	positive regulation of transferase activity	31	0.00164
GO:0030308	negative regulation of cell growth	17	0.00166
GO:0010676	positive regulation of cellular carbohydrate metabolic process	8	0.00174
GO:0045913	positive regulation of carbohydrate metabolic process	8	0.00174
GO:0032570	response to progesterone stimulus	8	0.00174
GO:0051259	protein oligomerization	25	0.00173
GO:0001952	regulation of cell-matrix adhesion	9	0.00208
GO:0031960	response to corticosteroid stimulus	16	0.00223
GO:0010608	posttranscriptional regulation of gene expression	28	0.00234
GO:0051051	negative regulation of transport	21	0.00233
GO:0001836	release of cytochrome c from mitochondria	8	0.00236
GO:0001953	negative regulation of cell-matrix adhesion	6	0.00236
GO:0032869	cellular response to insulin stimulus	14	0.00258
GO:0051046	regulation of secretion	27	0.0027
GO:0007162	negative regulation of cell adhesion	11	0.00268
GO:0007093	mitotic cell cycle checkpoint	11	0.00268
GO:0048534	hemopoietic or lymphoid organ development	32	0.00276
GO:0010627	regulation of protein kinase cascade	31	0.00288
GO:0033157	regulation of intracellular protein transport	12	0.0037
GO:0050678	regulation of epithelial cell proliferation	14	0.00388
GO:0045736	negative regulation of cyclin-dependent protein kinase activity	6	0.00387
GO:0045921	positive regulation of exocytosis	6	0.00387
GO:0001819	positive regulation of cytokine production	16	0.0039
GO:0045937	positive regulation of phosphate metabolic process	17	0.00396
GO:0010562	positive regulation of phosphorus metabolic process	17	0.00396
GO:0048660	regulation of smooth muscle cell proliferation	11	0.00457
GO:0000279	M phase	37	0.00455
GO:0010675	regulation of cellular carbohydrate metabolic process	10	0.00455
GO:0060348	bone development	19	0.00512
GO:0008637	apoptotic mitochondrial changes	9	0.00516
GO:0010638	positive regulation of organelle organization	15	0.00519
GO:0034284	response to monosaccharide stimulus	11	0.00528
GO:0010718	positive regulation of epithelial to mesenchymal transition	5	0.00539
GO:0010770	positive regulation of cell morphogenesis involved in differentiation	5	0.00539
GO:0008634	negative regulation of survival gene product expression	5	0.00539
GO:0030097	hemopoiesis	29	0.00542
GO:0051345	positive regulation of hydrolase activity	24	0.00567
GO:0045137	development of primary sexual characteristics	19	0.00725
GO:0009896	positive regulation of catabolic process	11	0.00727
GO:0030262	apoptotic nuclear changes	8	0.00866
GO:0031100	organ regeneration	8	0.00866
GO:0031056	regulation of histone modification	6	0.00873
GO:0031647	regulation of protein stability	10	0.00925
GO:0000060	protein import into nucleus, translocation	9	0.0094
GO:0046660	female sex differentiation	13	0.00941
GO:0046545	development of primary female sexual characteristics	13	0.00941
GO:0007183	SMAD protein complex assembly	5	0.00961
GO:0060396	growth hormone receptor signaling pathway	5	0.00961
GO:0060343	trabecula formation	5	0.00961
GO:0045737	positive regulation of cyclin-dependent protein kinase activity	5	0.00961
GO:0043524	negative regulation of neuron apoptosis	11	0.00969
GO:0043392	negative regulation of DNA binding	11	0.00969
GO:0043388	positive regulation of DNA binding	13	0.0105
GO:0014912	negative regulation of smooth muscle cell migration	4	0.0105
GO:0010906	regulation of glucose metabolic process	9	0.0111
GO:0051291	protein heterooligomerization	11	0.0111
GO:0002694	regulation of leukocyte activation	22	0.0112
GO:0008406	gonad development	17	0.0122
GO:0022602	ovulation cycle process	12	0.0124
GO:0030162	regulation of proteolysis	11	0.0126
GO:0006605	protein targeting	26	0.0129
GO:0031331	positive regulation of cellular catabolic process	9	0.013
GO:0048729	tissue morphogenesis	23	0.013
GO:0048732	gland development	19	0.0133
GO:0043255	regulation of carbohydrate biosynthetic process	7	0.0134
GO:0000086	G2/M transition of mitotic cell cycle	7	0.0134
GO:0080135	regulation of cellular response to stress	16	0.0136
GO:0060416	response to growth hormone stimulus	5	0.0149
GO:0010717	regulation of epithelial to mesenchymal transition	5	0.0149
GO:0008286	insulin receptor signaling pathway	9	0.0152
GO:0043588	skin development	8	0.0152
GO:0008585	female gonad development	12	0.0152
GO:0010810	regulation of cell-substrate adhesion	10	0.016
GO:0032388	positive regulation of intracellular transport	8	0.0185
GO:0051348	negative regulation of transferase activity	15	0.0185
GO:0002237	response to molecule of bacterial origin	14	0.0192
GO:0000087	M phase of mitotic cell cycle	26	0.0212
GO:0032496	response to lipopolysaccharide	13	0.0217
GO:0030858	positive regulation of epithelial cell differentiation	5	0.0224
GO:0002521	leukocyte differentiation	18	0.0224
GO:0016477	cell migration	30	0.024
GO:0030324	lung development	15	0.024
GO:0002761	regulation of myeloid leukocyte differentiation	9	0.0282
GO:0001890	placenta development	11	0.0294
GO:0046324	regulation of glucose import	8	0.0312
GO:0030323	respiratory tube development	15	0.0311
GO:0050864	regulation of B cell activation	10	0.0313
GO:0045862	positive regulation of proteolysis	7	0.0316
GO:0010948	negative regulation of cell cycle process	7	0.0316
GO:0031663	lipopolysaccharide-mediated signaling pathway	5	0.0317
GO:0001649	osteoblast differentiation	9	0.0318
GO:0031329	regulation of cellular catabolic process	11	0.0321
GO:0007067	mitosis	25	0.0322
GO:0001568	blood vessel development	27	0.0322
GO:0042176	regulation of protein catabolic process	10	0.0345
GO:0042110	T cell activation	17	0.0344
GO:0010827	regulation of glucose transport	8	0.0352
GO:0007089	traversing start control point of mitotic cell cycle	4	0.0379
GO:0048145	regulation of fibroblast proliferation	8	0.0412
GO:0022008	neurogenesis	53	0.0426
GO:0014910	regulation of smooth muscle cell migration	5	0.0426
GO:0001944	vasculature development	27	0.043
GO:0006309	DNA fragmentation involved in apoptosis	6	0.0429
GO:0046626	regulation of insulin receptor signaling pathway	6	0.0429
GO:0060627	regulation of vesicle-mediated transport	14	0.0444
GO:0010740	positive regulation of protein kinase cascade	20	0.0497
GO:0007423	sensory organ development	25	0.0499

## Sheet: non-CASN genes in WHPN
non-CASN Genes in WHPN
Term	GO_Term_Name	Count	Benjamini
GO:0007242	intracellular signaling cascade	647	7.63e-10
GO:0015031	protein transport	415	7.1e-10
GO:0031325	positive regulation of cellular metabolic process	470	7.31e-10
GO:0010604	positive regulation of macromolecule metabolic process	457	1.65e-09
GO:0044267	cellular protein metabolic process	1133	2.91e-09
GO:0051246	regulation of protein metabolic process	307	2.81e-09
GO:0043067	regulation of programmed cell death	433	3.94e-09
GO:0007167	enzyme linked receptor protein signaling pathway	205	5.17e-09
GO:0031324	negative regulation of cellular metabolic process	388	6.2e-09
GO:0008284	positive regulation of cell proliferation	238	2.73e-08
GO:0010605	negative regulation of macromolecule metabolic process	388	1.39e-07
GO:0016071	mRNA metabolic process	212	4.01e-07
GO:0009891	positive regulation of biosynthetic process	367	4.4e-07
GO:0008380	RNA splicing	169	4.41e-07
GO:0016070	RNA metabolic process	478	7.74e-07
GO:0031328	positive regulation of cellular biosynthetic process	359	1.71e-06
GO:0006886	intracellular protein transport	211	1.85e-06
GO:0051173	positive regulation of nitrogen compound metabolic process	339	2.27e-06
GO:0006464	protein modification process	707	2.53e-06
GO:0045935	positive regulation of nucleobase, nucleoside, nucleotide and nucleic acid metabolic process	329	2.77e-06
GO:0032268	regulation of cellular protein metabolic process	258	2.89e-06
GO:0006397	mRNA processing	184	2.88e-06
GO:0009966	regulation of signal transduction	446	3.13e-06
GO:0031399	regulation of protein modification process	171	3.01e-06
GO:0031401	positive regulation of protein modification process	116	4.82e-06
GO:0010557	positive regulation of macromolecule biosynthetic process	340	8.39e-06
GO:0060548	negative regulation of cell death	201	8.09e-06
GO:0048534	hemopoietic or lymphoid organ development	152	8.03e-06
GO:0030097	hemopoiesis	140	7.95e-06
GO:0019220	regulation of phosphate metabolic process	260	1.05e-05
GO:0051174	regulation of phosphorus metabolic process	260	1.05e-05
GO:0010558	negative regulation of macromolecule biosynthetic process	289	1.11e-05
GO:0007596	blood coagulation	70	1.11e-05
GO:0009890	negative regulation of biosynthetic process	301	1.14e-05
GO:0051247	positive regulation of protein metabolic process	142	1.83e-05
GO:0031327	negative regulation of cellular biosynthetic process	294	1.98e-05
GO:0002526	acute inflammatory response	67	2.37e-05
GO:0055082	cellular chemical homeostasis	208	2.48e-05
GO:0016477	cell migration	157	3.74e-05
GO:0006935	chemotaxis	99	3.95e-05
GO:0030003	cellular cation homeostasis	146	4.1e-05
GO:0050778	positive regulation of immune response	91	4.76e-05
GO:0016481	negative regulation of transcription	244	4.67e-05
GO:0051172	negative regulation of nitrogen compound metabolic process	272	4.84e-05
GO:0010627	regulation of protein kinase cascade	143	5.32e-05
GO:0032270	positive regulation of cellular protein metabolic process	135	5.63e-05
GO:0045934	negative regulation of nucleobase, nucleoside, nucleotide and nucleic acid metabolic process	268	6.33e-05
GO:0051249	regulation of lymphocyte activation	92	6.63e-05
GO:0010647	positive regulation of cell communication	181	7.93e-05
GO:0006140	regulation of nucleotide metabolic process	75	8.91e-05
GO:0010628	positive regulation of gene expression	299	9.19e-05
GO:0007264	small GTPase mediated signal transduction	169	9.71e-05
GO:0022008	neurogenesis	308	9.76e-05
GO:0002253	activation of immune response	63	0.000114
GO:0045761	regulation of adenylate cyclase activity	64	0.00012
GO:0045941	positive regulation of transcription	290	0.000135
GO:0006396	RNA processing	282	0.00014
GO:0030808	regulation of nucleotide biosynthetic process	71	0.000169
GO:0009967	positive regulation of signal transduction	163	0.000168
GO:0007507	heart development	124	0.000177
GO:0050801	ion homeostasis	217	0.000176
GO:0051251	positive regulation of lymphocyte activation	64	0.000181
GO:0006897	endocytosis	126	0.000226
GO:0050863	regulation of T cell activation	74	0.000274
GO:0006605	protein targeting	123	0.000311
GO:0048699	generation of neurons	284	0.000508
GO:0045597	positive regulation of cell differentiation	129	0.000503
GO:0051254	positive regulation of RNA metabolic process	248	0.000501
GO:0043549	regulation of kinase activity	190	0.000524
GO:0050867	positive regulation of cell activation	70	0.000544
GO:0007243	protein kinase cascade	196	0.000538
GO:0051248	negative regulation of protein metabolic process	108	0.000628
GO:0031281	positive regulation of cyclase activity	41	0.000622
GO:0051437	positive regulation of ubiquitin-protein ligase activity during mitotic cell cycle	47	0.000656
GO:0010959	regulation of metal ion transport	54	0.00065
GO:0010740	positive regulation of protein kinase cascade	98	0.000642
GO:0031347	regulation of defense response	86	0.000636
GO:0043388	positive regulation of DNA binding	48	0.000685
GO:0002696	positive regulation of leukocyte activation	67	0.00069
GO:0045893	positive regulation of transcription, DNA-dependent	245	0.000689
GO:0019932	second-messenger-mediated signaling	131	0.000713
GO:0032269	negative regulation of cellular protein metabolic process	104	0.000795
GO:0042113	B cell activation	51	0.000819
GO:0051169	nuclear transport	93	0.000839
GO:0033365	protein localization in organelle	87	0.000837
GO:0051347	positive regulation of transferase activity	133	0.00085
GO:0043269	regulation of ion transport	63	0.000869
GO:0002819	regulation of adaptive immune response	40	0.000881
GO:0051146	striated muscle cell differentiation	57	0.00108
GO:0010629	negative regulation of gene expression	256	0.00109
GO:0002521	leukocyte differentiation	79	0.0011
GO:0030168	platelet activation	26	0.00116
GO:0002822	regulation of adaptive immune response based on somatic recombination of immune receptors built from immunoglobulin superfamily domains	39	0.00141
GO:0002694	regulation of leukocyte activation	96	0.00144
GO:0008285	negative regulation of cell proliferation	189	0.00146
GO:0006913	nucleocytoplasmic transport	91	0.00147
GO:0032845	negative regulation of homeostatic process	19	0.00157
GO:0051349	positive regulation of lyase activity	41	0.00167
GO:0045596	negative regulation of cell differentiation	120	0.00167
GO:0050870	positive regulation of T cell activation	50	0.00183
GO:0051438	regulation of ubiquitin-protein ligase activity	51	0.00191
GO:0031400	negative regulation of protein modification process	72	0.00202
GO:0017038	protein import	78	0.00204
GO:0051436	negative regulation of ubiquitin-protein ligase activity during mitotic cell cycle	44	0.00204
GO:0060284	regulation of cell development	114	0.00235
GO:0050767	regulation of neurogenesis	95	0.00243
GO:0051351	positive regulation of ligase activity	48	0.00255
GO:0000902	cell morphogenesis	185	0.00267
GO:0008277	regulation of G-protein coupled receptor protein signaling pathway	36	0.00303
GO:0010942	positive regulation of cell death	221	0.00321
GO:0045834	positive regulation of lipid metabolic process	33	0.00392
GO:0045892	negative regulation of transcription, DNA-dependent	184	0.00391
GO:0032944	regulation of mononuclear cell proliferation	53	0.00459
GO:0070663	regulation of leukocyte proliferation	53	0.00459
GO:0016202	regulation of striated muscle tissue development	35	0.00474
GO:0002700	regulation of production of molecular mediator of immune response	30	0.0049
GO:0006508	proteolysis	497	0.00494
GO:0051050	positive regulation of transport	121	0.005
GO:0051352	negative regulation of ligase activity	44	0.00505
GO:0051253	negative regulation of RNA metabolic process	186	0.00504
GO:0030163	protein catabolic process	304	0.00571
GO:0006958	complement activation, classical pathway	23	0.00572
GO:0019724	B cell mediated immunity	38	0.00575
GO:0031644	regulation of neurological system process	87	0.00578
GO:0050670	regulation of lymphocyte proliferation	52	0.00631
GO:0044257	cellular protein catabolic process	295	0.00632
GO:0022604	regulation of cell morphogenesis	76	0.00652
GO:0016310	phosphorylation	383	0.00653
GO:0002449	lymphocyte mediated immunity	45	0.00781
GO:0019221	cytokine-mediated signaling pathway	45	0.00781
GO:0006898	receptor-mediated endocytosis	36	0.0081
GO:0050727	regulation of inflammatory response	48	0.00841
GO:0042110	T cell activation	73	0.00888
GO:0006606	protein import into nucleus	53	0.00907
GO:0045765	regulation of angiogenesis	41	0.0104
GO:0043632	modification-dependent macromolecule catabolic process	280	0.0107
GO:0048732	gland development	77	0.0112
GO:0070201	regulation of establishment of protein localization	70	0.0122
GO:0032956	regulation of actin cytoskeleton organization	54	0.013
GO:0051090	regulation of transcription factor activity	61	0.0129
GO:0000245	spliceosome assembly	24	0.0134
GO:0055001	muscle cell development	37	0.0134
GO:0006260	DNA replication	103	0.0137
GO:0010648	negative regulation of cell communication	130	0.0156
GO:0051969	regulation of transmission of nerve impulse	82	0.0171
GO:0045937	positive regulation of phosphate metabolic process	59	0.0177
GO:0010562	positive regulation of phosphorus metabolic process	59	0.0177
GO:0001819	positive regulation of cytokine production	54	0.0179
GO:0030900	forebrain development	84	0.0211
GO:0045940	positive regulation of steroid metabolic process	13	0.0224
GO:0043270	positive regulation of ion transport	29	0.0223
GO:0006956	complement activation	29	0.0223
GO:0007067	mitosis	116	0.0225
GO:0051493	regulation of cytoskeleton organization	76	0.0244
GO:0030099	myeloid cell differentiation	55	0.0244
GO:0050871	positive regulation of B cell activation	24	0.0244
GO:0032774	RNA biosynthetic process	151	0.0243
GO:0003081	regulation of systemic arterial blood pressure by renin-angiotensin	11	0.0243
GO:0002637	regulation of immunoglobulin production	20	0.0267
GO:0055002	striated muscle cell development	34	0.0281
GO:0002757	immune response-activating signal transduction	34	0.0281
GO:0051223	regulation of protein transport	65	0.0287
GO:0019216	regulation of lipid metabolic process	64	0.029
GO:0051345	positive regulation of hydrolase activity	96	0.0299
GO:0051325	interphase	61	0.03
GO:0000087	M phase of mitotic cell cycle	117	0.0307
GO:0008217	regulation of blood pressure	58	0.0309
GO:0045664	regulation of neuron differentiation	74	0.0309
GO:0002237	response to molecule of bacterial origin	51	0.0325
GO:0032507	maintenance of protein location in cell	28	0.0325
GO:0042035	regulation of cytokine biosynthetic process	45	0.0324
GO:0030334	regulation of cell migration	91	0.0327
GO:0043009	chordate embryonic development	166	0.0326
GO:0000279	M phase	165	0.0335
GO:0006351	transcription, DNA-dependent	148	0.0343
GO:0030098	lymphocyte differentiation	59	0.0394
GO:0060491	regulation of cell projection assembly	15	0.0412
GO:0019218	regulation of steroid metabolic process	25	0.0433
GO:0030193	regulation of blood coagulation	25	0.0433
GO:0030832	regulation of actin filament length	39	0.0435
GO:0007268	synaptic transmission	150	0.0436
GO:0008016	regulation of heart contraction	46	0.0437
GO:0022618	ribonucleoprotein complex assembly	42	0.0436
GO:0016485	protein processing	63	0.0468
GO:0034762	regulation of transmembrane transport	20	0.047
GO:0003044	regulation of systemic arterial blood pressure mediated by a chemical signal	20	0.047
GO:0048193	Golgi vesicle transport	72	0.0494
