# Supplementary material for: Prioritizing cancer-related genes with aberrant methylation based on a weighted protein-protein interaction network
Source: BMC Syst Biol. 2011 Oct 11;5:158. doi: 10.1186/1752-0509-5-158 (PMC3224234; doi:10.1186/1752-0509-5-158)
Supplement: Additional file 9 — GO enrichment analysis for CASN genes. The GO enrichment analysis of seed genes, optimized genes and rest potential genes are shown in Additional file 9. A P value of < 0.05 was taken to be significant. [file 1752-0509-5-158-S9.XLS]

## Sheet: Seed Genes in CASN
Seed Genes in CASN
Term	GO_Term_Name	Count	Benjamini
GO:0042981	regulation of apoptosis	34	6.33e-16
GO:0043067	regulation of programmed cell death	34	4.27e-16
GO:0043065	positive regulation of apoptosis	22	7.8e-11
GO:0043068	positive regulation of programmed cell death	22	6.7e-11
GO:0010942	positive regulation of cell death	22	5.86e-11
GO:0051174	regulation of phosphorus metabolic process	22	3.99e-10
GO:0019220	regulation of phosphate metabolic process	22	3.99e-10
GO:0000079	regulation of cyclin-dependent protein kinase activity	10	7.57e-09
GO:0043627	response to estrogen stimulus	12	7.95e-09
GO:0008285	negative regulation of cell proliferation	18	1.24e-08
GO:0012502	induction of programmed cell death	17	1.83e-08
GO:0043549	regulation of kinase activity	17	7.93e-08
GO:0031324	negative regulation of cellular metabolic process	22	3e-07
GO:0052547	regulation of peptidase activity	10	2.98e-07
GO:0042770	DNA damage response, signal transduction	9	3.06e-06
GO:0007242	intracellular signaling cascade	27	2.86e-06
GO:0043066	negative regulation of apoptosis	15	3.37e-06
GO:0043069	negative regulation of programmed cell death	15	3.77e-06
GO:0060548	negative regulation of cell death	15	3.69e-06
GO:0000075	cell cycle checkpoint	9	6.24e-06
GO:0010605	negative regulation of macromolecule metabolic process	20	7.75e-06
GO:0051348	negative regulation of transferase activity	9	8.58e-06
GO:0051329	interphase of mitotic cell cycle	9	1.42e-05
GO:0010604	positive regulation of macromolecule metabolic process	21	1.58e-05
GO:0051325	interphase	9	1.62e-05
GO:0045736	negative regulation of cyclin-dependent protein kinase activity	5	2.03e-05
GO:0007346	regulation of mitotic cell cycle	10	2.15e-05
GO:0045936	negative regulation of phosphate metabolic process	7	2.2e-05
GO:0010563	negative regulation of phosphorus metabolic process	7	2.2e-05
GO:0008406	gonad development	9	2.12e-05
GO:0045786	negative regulation of cell cycle	8	2.95e-05
GO:0045137	development of primary sexual characteristics	9	5.16e-05
GO:0031399	regulation of protein modification process	12	9.37e-05
GO:0006259	DNA metabolic process	15	0.000124
GO:0050678	regulation of epithelial cell proliferation	7	0.000186
GO:0051246	regulation of protein metabolic process	15	0.000279
GO:0032268	regulation of cellular protein metabolic process	14	0.000287
GO:0031325	positive regulation of cellular metabolic process	19	0.00028
GO:0009887	organ morphogenesis	15	0.00037
GO:0051345	positive regulation of hydrolase activity	9	0.000517
GO:0009888	tissue development	16	0.000518
GO:0006919	activation of caspase activity	6	0.000606
GO:0051172	negative regulation of nitrogen compound metabolic process	14	0.00064
GO:0000082	G1/S transition of mitotic cell cycle	6	0.000691
GO:0009411	response to UV	6	0.000871
GO:0008637	apoptotic mitochondrial changes	5	0.000996
GO:0045937	positive regulation of phosphate metabolic process	7	0.000979
GO:0010562	positive regulation of phosphorus metabolic process	7	0.000979
GO:0043009	chordate embryonic development	11	0.00113
GO:0006281	DNA repair	10	0.00186
GO:0030728	ovulation	4	0.00183
GO:0010564	regulation of cell cycle process	7	0.00187
GO:0051052	regulation of DNA metabolic process	7	0.00187
GO:0045934	negative regulation of nucleobase, nucleoside, nucleotide and nucleic acid metabolic process	13	0.00208
GO:0010165	response to X-ray	4	0.00214
GO:0030522	intracellular receptor-mediated signaling pathway	6	0.00229
GO:0007093	mitotic cell cycle checkpoint	5	0.00305
GO:0051247	positive regulation of protein metabolic process	9	0.00313
GO:0010648	negative regulation of cell communication	9	0.00353
GO:0032570	response to progesterone stimulus	4	0.00476
GO:0010557	positive regulation of macromolecule biosynthetic process	14	0.00474
GO:0007584	response to nutrient	7	0.00486
GO:0001836	release of cytochrome c from mitochondria	4	0.00525
GO:0006916	anti-apoptosis	8	0.00602
GO:0010332	response to gamma radiation	4	0.00669
GO:0031328	positive regulation of cellular biosynthetic process	14	0.0068
GO:0009891	positive regulation of biosynthetic process	14	0.00768
GO:0050680	negative regulation of epithelial cell proliferation	4	0.0082
GO:0009968	negative regulation of signal transduction	8	0.00846
GO:0031100	organ regeneration	4	0.00895
GO:0008585	female gonad development	5	0.0112
GO:0032270	positive regulation of cellular protein metabolic process	8	0.011
GO:0030856	regulation of epithelial cell differentiation	4	0.0118
GO:0031327	negative regulation of cellular biosynthetic process	12	0.0132
GO:0001701	in utero embryonic development	7	0.0133
GO:0045893	positive regulation of transcription, DNA-dependent	11	0.0134
GO:0046545	development of primary female sexual characteristics	5	0.0136
GO:0046660	female sex differentiation	5	0.0136
GO:0001568	blood vessel development	8	0.0136
GO:0051254	positive regulation of RNA metabolic process	11	0.0137
GO:0009890	negative regulation of biosynthetic process	12	0.0144
GO:0001944	vasculature development	8	0.015
GO:0008544	epidermis development	7	0.0152
GO:0010628	positive regulation of gene expression	12	0.0155
GO:0000279	M phase	9	0.0156
GO:0031401	positive regulation of protein modification process	7	0.0159
GO:0010629	negative regulation of gene expression	11	0.0178
GO:0010741	negative regulation of protein kinase cascade	4	0.0186
GO:0001953	negative regulation of cell-matrix adhesion	3	0.0205
GO:0048732	gland development	6	0.0206
GO:0007398	ectoderm development	7	0.0205
GO:0051053	negative regulation of DNA metabolic process	4	0.0223
GO:0010812	negative regulation of cell-substrate adhesion	3	0.0238
GO:0045935	positive regulation of nucleobase, nucleoside, nucleotide and nucleic acid metabolic process	12	0.0242
GO:0048514	blood vessel morphogenesis	7	0.0262
GO:0010558	negative regulation of macromolecule biosynthetic process	11	0.029
GO:0006351	transcription, DNA-dependent	8	0.0295
GO:0016481	negative regulation of transcription	10	0.0293
GO:0051173	positive regulation of nitrogen compound metabolic process	12	0.0292
GO:0030308	negative regulation of cell growth	5	0.0299
GO:0032774	RNA biosynthetic process	8	0.0305
GO:0045941	positive regulation of transcription	11	0.0339
GO:0034284	response to monosaccharide stimulus	4	0.0337
GO:0001822	kidney development	5	0.0334
GO:0045597	positive regulation of cell differentiation	7	0.0352
GO:0006355	regulation of transcription, DNA-dependent	22	0.0361
GO:0009966	regulation of signal transduction	14	0.0383
GO:0030097	hemopoiesis	7	0.0395
GO:0031570	DNA integrity checkpoint	4	0.0421
GO:0008584	male gonad development	4	0.0421
GO:0006310	DNA recombination	5	0.0432
GO:0051252	regulation of RNA metabolic process	22	0.0447
GO:0010647	positive regulation of cell communication	8	0.0482
GO:0010627	regulation of protein kinase cascade	7	0.0486

## Sheet: Optimized Genes in CASN
Optimized Genes in CASN
Term	GO_Term_Name	Count	Benjamini
GO:0010628	positive regulation of gene expression	22	7.47e-06
GO:0010604	positive regulation of macromolecule metabolic process	26	8.78e-06
GO:0045941	positive regulation of transcription	21	8.11e-06
GO:0031325	positive regulation of cellular metabolic process	26	7.4e-06
GO:0051173	positive regulation of nitrogen compound metabolic process	22	8.86e-06
GO:0031328	positive regulation of cellular biosynthetic process	22	2.09e-05
GO:0045935	positive regulation of nucleobase, nucleoside, nucleotide and nucleic acid metabolic process	21	1.82e-05
GO:0009891	positive regulation of biosynthetic process	22	2e-05
GO:0010557	positive regulation of macromolecule biosynthetic process	21	3e-05
GO:0045893	positive regulation of transcription, DNA-dependent	18	2.76e-05
GO:0051254	positive regulation of RNA metabolic process	18	2.82e-05
GO:0010468	regulation of gene expression	44	0.00123
GO:0045449	regulation of transcription	41	0.00162
GO:0030522	intracellular receptor-mediated signaling pathway	7	0.00183
GO:0043065	positive regulation of apoptosis	14	0.00271
GO:0043068	positive regulation of programmed cell death	14	0.00273
GO:0010942	positive regulation of cell death	14	0.00269
GO:0006464	protein modification process	27	0.00454
GO:0019219	regulation of nucleobase, nucleoside, nucleotide and nucleic acid metabolic process	41	0.00695
GO:0010556	regulation of macromolecule biosynthetic process	41	0.00749
GO:0031326	regulation of cellular biosynthetic process	42	0.00807
GO:0010629	negative regulation of gene expression	14	0.00894
GO:0012502	induction of programmed cell death	11	0.0104
GO:0016481	negative regulation of transcription	13	0.0126
GO:0007242	intracellular signaling cascade	23	0.0165
GO:0045892	negative regulation of transcription, DNA-dependent	11	0.0205
GO:0051253	negative regulation of RNA metabolic process	11	0.0224
GO:0042981	regulation of apoptosis	17	0.0244
GO:0043067	regulation of programmed cell death	17	0.0261
GO:0010605	negative regulation of macromolecule metabolic process	16	0.0254
GO:0045934	negative regulation of nucleobase, nucleoside, nucleotide and nucleic acid metabolic process	13	0.0253
GO:0006355	regulation of transcription, DNA-dependent	28	0.0247
GO:0051172	negative regulation of nitrogen compound metabolic process	13	0.0266
GO:0051252	regulation of RNA metabolic process	28	0.0324
GO:0010558	negative regulation of macromolecule biosynthetic process	13	0.0389
GO:0031327	negative regulation of cellular biosynthetic process	13	0.0464
GO:0031324	negative regulation of cellular metabolic process	15	0.0478

## Sheet: Rest Potential Genes in CASN
Rest Potential Genes in CASN
Term	GO_Term_Name	Count	Benjamini
GO:0010604	positive regulation of macromolecule metabolic process	103	1.83e-17
GO:0031325	positive regulation of cellular metabolic process	104	1.98e-17
GO:0051173	positive regulation of nitrogen compound metabolic process	82	3.87e-15
GO:0031328	positive regulation of cellular biosynthetic process	84	1.05e-14
GO:0045935	positive regulation of nucleobase, nucleoside, nucleotide and nucleic acid metabolic process	79	1.46e-14
GO:0009891	positive regulation of biosynthetic process	84	1.66e-14
GO:0043067	regulation of programmed cell death	92	2.93e-14
GO:0042981	regulation of apoptosis	91	5.14e-14
GO:0010557	positive regulation of macromolecule biosynthetic process	80	6.85e-14
GO:0010605	negative regulation of macromolecule metabolic process	84	3.7e-13
GO:0010628	positive regulation of gene expression	72	9.15e-13
GO:0045941	positive regulation of transcription	70	1.99e-12
GO:0051254	positive regulation of RNA metabolic process	62	1.45e-11
GO:0007242	intracellular signaling cascade	114	1.76e-11
GO:0031324	negative regulation of cellular metabolic process	79	1.94e-11
GO:0045893	positive regulation of transcription, DNA-dependent	61	2.77e-11
GO:0010942	positive regulation of cell death	57	6.66e-11
GO:0043065	positive regulation of apoptosis	56	1.33e-10
GO:0043068	positive regulation of programmed cell death	56	1.69e-10
GO:0044267	cellular protein metabolic process	172	4.52e-10
GO:0006464	protein modification process	121	6.73e-10
GO:0051246	regulation of protein metabolic process	62	2.19e-09
GO:0032268	regulation of cellular protein metabolic process	56	5.08e-09
GO:0016310	phosphorylation	78	6.87e-09
GO:0006259	DNA metabolic process	58	6.6e-09
GO:0045934	negative regulation of nucleobase, nucleoside, nucleotide and nucleic acid metabolic process	58	1.01e-08
GO:0010556	regulation of macromolecule biosynthetic process	191	1.53e-08
GO:0051172	negative regulation of nitrogen compound metabolic process	58	1.59e-08
GO:0019219	regulation of nucleobase, nucleoside, nucleotide and nucleic acid metabolic process	189	2.92e-08
GO:0030522	intracellular receptor-mediated signaling pathway	20	2.9e-08
GO:0010468	regulation of gene expression	190	5.54e-08
GO:0032774	RNA biosynthetic process	40	6.91e-08
GO:0031326	regulation of cellular biosynthetic process	194	7.38e-08
GO:0009890	negative regulation of biosynthetic process	60	7.73e-08
GO:0010558	negative regulation of macromolecule biosynthetic process	58	9.33e-08
GO:0006351	transcription, DNA-dependent	39	1.44e-07
GO:0019220	regulation of phosphate metabolic process	53	1.8e-07
GO:0051174	regulation of phosphorus metabolic process	53	1.8e-07
GO:0006281	DNA repair	38	2.14e-07
GO:0031327	negative regulation of cellular biosynthetic process	58	2.14e-07
GO:0010629	negative regulation of gene expression	54	2.33e-07
GO:0043066	negative regulation of apoptosis	42	8.8e-07
GO:0051052	regulation of DNA metabolic process	22	1.17e-06
GO:0031399	regulation of protein modification process	37	1.65e-06
GO:0045449	regulation of transcription	170	1.95e-06
GO:0051050	positive regulation of transport	31	2.51e-06
GO:0007243	protein kinase cascade	42	2.75e-06
GO:0016481	negative regulation of transcription	48	3.35e-06
GO:0007167	enzyme linked receptor protein signaling pathway	39	7.36e-06
GO:0043549	regulation of kinase activity	40	7.77e-06
GO:0051252	regulation of RNA metabolic process	126	7.84e-06
GO:0051248	negative regulation of protein metabolic process	27	8.64e-06
GO:0051272	positive regulation of cell motion	19	9.63e-06
GO:0009966	regulation of signal transduction	73	1.04e-05
GO:0051253	negative regulation of RNA metabolic process	40	1.02e-05
GO:0008284	positive regulation of cell proliferation	43	1.82e-05
GO:0012502	induction of programmed cell death	36	3.04e-05
GO:0006355	regulation of transcription, DNA-dependent	121	3.55e-05
GO:0051247	positive regulation of protein metabolic process	30	4.14e-05
GO:0032269	negative regulation of cellular protein metabolic process	25	4.7e-05
GO:0030335	positive regulation of cell migration	17	5.18e-05
GO:0032270	positive regulation of cellular protein metabolic process	29	5.21e-05
GO:0000079	regulation of cyclin-dependent protein kinase activity	13	9.97e-05
GO:0016070	RNA metabolic process	73	0.000103
GO:0045892	negative regulation of transcription, DNA-dependent	37	0.00011
GO:0031400	negative regulation of protein modification process	19	0.000146
GO:0006913	nucleocytoplasmic transport	22	0.000162
GO:0051169	nuclear transport	22	0.000196
GO:0045597	positive regulation of cell differentiation	27	0.00031
GO:0006260	DNA replication	24	0.000342
GO:0030334	regulation of cell migration	22	0.000535
GO:0008285	negative regulation of cell proliferation	35	0.000825
GO:0007346	regulation of mitotic cell cycle	20	0.00118
GO:0045637	regulation of myeloid cell differentiation	13	0.00137
GO:0006275	regulation of DNA replication	12	0.00199
GO:0070201	regulation of establishment of protein localization	17	0.00225
GO:0006605	protein targeting	24	0.00223
GO:0010718	positive regulation of epithelial to mesenchymal transition	5	0.00288
GO:0010770	positive regulation of cell morphogenesis involved in differentiation	5	0.00288
GO:0032868	response to insulin stimulus	15	0.00317
GO:0051054	positive regulation of DNA metabolic process	11	0.0037
GO:0008286	insulin receptor signaling pathway	9	0.00415
GO:0000075	cell cycle checkpoint	14	0.00427
GO:0010608	posttranscriptional regulation of gene expression	23	0.00423
GO:0042770	DNA damage response, signal transduction	13	0.00457
GO:0009887	organ morphogenesis	45	0.00478
GO:0060396	growth hormone receptor signaling pathway	5	0.00504
GO:0007183	SMAD protein complex assembly	5	0.00504
GO:0031401	positive regulation of protein modification process	21	0.00557
GO:0006109	regulation of carbohydrate metabolic process	9	0.00564
GO:0017015	regulation of transforming growth factor beta receptor signaling pathway	9	0.00564
GO:0006352	transcription initiation	13	0.00615
GO:0009967	positive regulation of signal transduction	28	0.00672
GO:0010647	positive regulation of cell communication	30	0.00764
GO:0010717	regulation of epithelial to mesenchymal transition	5	0.00819
GO:0060416	response to growth hormone stimulus	5	0.00819
GO:0051291	protein heterooligomerization	10	0.00859
GO:0019216	regulation of lipid metabolic process	15	0.00887
GO:0051347	positive regulation of transferase activity	24	0.00911
GO:0010740	positive regulation of protein kinase cascade	19	0.00917
GO:0046324	regulation of glucose import	8	0.00995
GO:0051223	regulation of protein transport	15	0.0102
GO:0010827	regulation of glucose transport	8	0.0118
GO:0051090	regulation of transcription factor activity	14	0.012
GO:0006886	intracellular protein transport	32	0.0125
GO:0051259	protein oligomerization	19	0.0141
GO:0006310	DNA recombination	14	0.014
GO:0043627	response to estrogen stimulus	14	0.014
GO:0032869	cellular response to insulin stimulus	11	0.0144
GO:0045787	positive regulation of cell cycle	10	0.0152
GO:0001701	in utero embryonic development	19	0.0155
GO:0045786	negative regulation of cell cycle	12	0.0155
GO:0009968	negative regulation of signal transduction	22	0.0155
GO:0043623	cellular protein complex assembly	18	0.0155
GO:0046822	regulation of nucleocytoplasmic transport	10	0.0166
GO:0031663	lipopolysaccharide-mediated signaling pathway	5	0.0165
GO:0051051	negative regulation of transport	16	0.0166
GO:0051047	positive regulation of secretion	14	0.0182
GO:0032386	regulation of intracellular transport	11	0.0185
GO:0010563	negative regulation of phosphorus metabolic process	9	0.0186
GO:0045936	negative regulation of phosphate metabolic process	9	0.0186
GO:0010907	positive regulation of glucose metabolic process	6	0.0189
GO:0010675	regulation of cellular carbohydrate metabolic process	8	0.02
GO:0045913	positive regulation of carbohydrate metabolic process	6	0.0238
GO:0010676	positive regulation of cellular carbohydrate metabolic process	6	0.0238
GO:0045596	negative regulation of cell differentiation	21	0.0252
GO:0010564	regulation of cell cycle process	14	0.0258
GO:0010648	negative regulation of cell communication	23	0.0258
GO:0051046	regulation of secretion	20	0.0263
GO:0010627	regulation of protein kinase cascade	23	0.0265
GO:0032388	positive regulation of intracellular transport	7	0.0266
GO:0045638	negative regulation of myeloid cell differentiation	7	0.0266
GO:0043255	regulation of carbohydrate biosynthetic process	6	0.0282
GO:0045884	regulation of survival gene product expression	6	0.0282
GO:0031570	DNA integrity checkpoint	9	0.0286
GO:0031056	regulation of histone modification	5	0.0288
GO:0080135	regulation of cellular response to stress	13	0.0297
GO:0051329	interphase of mitotic cell cycle	13	0.0297
GO:0033157	regulation of intracellular protein transport	9	0.0316
GO:0001649	osteoblast differentiation	8	0.0327
GO:0010828	positive regulation of glucose transport	6	0.0335
GO:0046326	positive regulation of glucose import	6	0.0335
GO:0051325	interphase	13	0.0366
GO:0033160	positive regulation of protein import into nucleus, translocation	4	0.0364
GO:0060348	bone development	14	0.0448
GO:0010720	positive regulation of cell development	10	0.0457
GO:0000060	protein import into nucleus, translocation	7	0.0469
GO:0010638	positive regulation of organelle organization	11	0.0493
