# Supplementary material for: Prioritizing cancer-related genes with aberrant methylation based on a weighted protein-protein interaction network
Source: BMC Syst Biol. 2011 Oct 11;5:158. doi: 10.1186/1752-0509-5-158 (PMC3224234; doi:10.1186/1752-0509-5-158)
Supplement: Additional file 10 — KEGG enrichment analysis for WHPN genes. The KEGG enrichment analysis of CASN genes and non-CASN genes in WHPN are shown in Additional file 10. A P value of < 0.05 was taken to be significant. [file 1752-0509-5-158-S10.XLS]

## Sheet: CASN Genes in WHPN
CASN Genes in WHPN
Term	KEGG_Pathway_Name	Count	Benjamini
hsa05200	Pathways in cancer	105	1.94e-34
hsa04110	Cell cycle	55	1.77e-24
hsa05220	Chronic myeloid leukemia	37	4.99e-18
hsa04115	p53 signaling pathway	34	8.8e-17
hsa05215	Prostate cancer	38	3.69e-16
hsa05222	Small cell lung cancer	36	2.89e-15
hsa05210	Colorectal cancer	34	1.37e-13
hsa05223	Non-small cell lung cancer	27	2.75e-13
hsa05212	Pancreatic cancer	31	2.87e-13
hsa05214	Glioma	26	1.59e-10
hsa05219	Bladder cancer	21	3.17e-10
hsa05213	Endometrial cancer	23	5.3e-10
hsa04510	Focal adhesion	46	6.99e-09
hsa04012	ErbB signaling pathway	28	1.19e-08
hsa04722	Neurotrophin signaling pathway	33	5.52e-08
hsa05218	Melanoma	24	7.38e-08
hsa04520	Adherens junction	24	3.93e-07
hsa05221	Acute myeloid leukemia	20	1.12e-06
hsa04660	T cell receptor signaling pathway	28	1.45e-06
hsa04910	Insulin signaling pathway	30	1.5e-05
hsa04662	B cell receptor signaling pathway	21	1.82e-05
hsa04114	Oocyte meiosis	26	2.43e-05
hsa04914	Progesterone-mediated oocyte maturation	22	4.32e-05
hsa04920	Adipocytokine signaling pathway	19	4.56e-05
hsa04350	TGF-beta signaling pathway	22	4.83e-05
hsa04010	MAPK signaling pathway	45	5.9e-05
hsa04621	NOD-like receptor signaling pathway	17	0.000227
hsa05211	Renal cell carcinoma	18	0.000294
hsa04664	Fc epsilon RI signaling pathway	19	0.000355
hsa05216	Thyroid cancer	11	0.000422
hsa04210	Apoptosis	20	0.000466
hsa04310	Wnt signaling pathway	28	0.000674
hsa04630	Jak-STAT signaling pathway	28	0.00103
hsa04930	Type II diabetes mellitus	13	0.00187
hsa04620	Toll-like receptor signaling pathway	20	0.00314
hsa04540	Gap junction	18	0.00483
hsa04912	GnRH signaling pathway	19	0.00545
hsa05014	Amyotrophic lateral sclerosis (ALS)	12	0.0173
hsa04330	Notch signaling pathway	11	0.0208
hsa04120	Ubiquitin mediated proteolysis	22	0.0208
hsa04622	RIG-I-like receptor signaling pathway	14	0.0229
hsa05130	Pathogenic Escherichia coli infection	12	0.0277
hsa04370	VEGF signaling pathway	14	0.0348
hsa03430	Mismatch repair	7	0.037
hsa04666	Fc gamma R-mediated phagocytosis	16	0.0456

## Sheet: non-CASN Genes in WHPN
non-CASN Genes in WHPN
Term	KEGG_Pathway_Name	Count	Benjamini
hsa04610	Complement and coagulation cascades	54	3.91e-05
hsa04144	Endocytosis	120	2.62e-05
hsa04060	Cytokine-cytokine receptor interaction	162	2.17e-05
hsa04810	Regulation of actin cytoskeleton	136	2.66e-05
hsa04640	Hematopoietic cell lineage	60	0.000854
hsa04620	Toll-like receptor signaling pathway	67	0.00259
hsa04514	Cell adhesion molecules (CAMs)	84	0.00223
hsa04062	Chemokine signaling pathway	112	0.00454
hsa04650	Natural killer cell mediated cytotoxicity	82	0.00961
hsa04710	Circadian rhythm	13	0.0139
hsa04660	T cell receptor signaling pathway	67	0.0227
hsa03030	DNA replication	27	0.0231
