# Supplementary material for: Prioritizing cancer-related genes with aberrant methylation based on a weighted protein-protein interaction network
Source: BMC Syst Biol. 2011 Oct 11;5:158. doi: 10.1186/1752-0509-5-158 (PMC3224234; doi:10.1186/1752-0509-5-158)
Supplement: Additional file 11 — KEGG enrichment analysis for CASN genes. The KEGG enrichment analysis of seed genes, optimized genes and rest potential genes are shown in Additional file 11. A P value of < 0.05 was taken to be significant. [file 1752-0509-5-158-S11.XLS]

## Sheet: Seed Genes in CASN
Seed Genes in CASN
Term	KEGG_Pathway_Name	Count	Benjamini
hsa05200	Pathways in cancer	24	4.2e-12
hsa04115	p53 signaling pathway	12	3.03e-09
hsa05219	Bladder cancer	10	8.81e-09
hsa05222	Small cell lung cancer	10	3.86e-06
hsa04110	Cell cycle	11	9.79e-06
hsa05213	Endometrial cancer	7	0.000213
hsa05223	Non-small cell lung cancer	7	0.000228
hsa05218	Melanoma	7	0.00096
hsa05220	Chronic myeloid leukemia	7	0.00116
hsa05215	Prostate cancer	7	0.00268
hsa05214	Glioma	6	0.0037
hsa05210	Colorectal cancer	6	0.0125
hsa05216	Thyroid cancer	4	0.0208
hsa04310	Wnt signaling pathway	7	0.0291
hsa04510	Focal adhesion	8	0.0275
hsa05212	Pancreatic cancer	5	0.0343

## Sheet: Optimized Genes in CASN
Optimized Genes in CASN
Term	KEGG_Pathway_Name	Count	Benjamini
hsa05200	Pathways in cancer	15	0.000105
hsa04330	Notch signaling pathway	5	0.0369
hsa04110	Cell cycle	7	0.0284

## Sheet: Rest Potential Genes in CASN
Rest Potential Genes in CASN
Term	KEGG_Pathway_Name	Count	Benjamini
hsa05200	Pathways in cancer	66	2.37e-15
hsa04110	Cell cycle	37	2.8e-13
hsa05220	Chronic myeloid leukemia	28	1.4e-12
hsa05215	Prostate cancer	27	8.08e-10
hsa05210	Colorectal cancer	26	1.02e-09
hsa05212	Pancreatic cancer	23	7.63e-09
hsa04660	T cell receptor signaling pathway	26	2.44e-07
hsa04722	Neurotrophin signaling pathway	28	2.23e-07
hsa05223	Non-small cell lung cancer	18	3.44e-07
hsa04115	p53 signaling pathway	20	4.03e-07
hsa05222	Small cell lung cancer	22	5.75e-07
hsa05214	Glioma	19	5.38e-07
hsa04012	ErbB signaling pathway	22	9.43e-07
hsa04114	Oocyte meiosis	24	3.54e-06
hsa05213	Endometrial cancer	16	5.19e-06
hsa04662	B cell receptor signaling pathway	19	7.29e-06
hsa04010	MAPK signaling pathway	40	6.88e-06
hsa04910	Insulin signaling pathway	26	9.54e-06
hsa04510	Focal adhesion	33	9.73e-06
hsa05221	Acute myeloid leukemia	16	1.81e-05
hsa04520	Adherens junction	17	0.000167
hsa05218	Melanoma	16	0.000234
hsa04914	Progesterone-mediated oocyte maturation	17	0.000632
hsa04664	Fc epsilon RI signaling pathway	16	0.000676
hsa04210	Apoptosis	17	0.000671
hsa05211	Renal cell carcinoma	15	0.000681
hsa04920	Adipocytokine signaling pathway	14	0.00158
hsa04540	Gap junction	16	0.00264
hsa05219	Bladder cancer	10	0.00608
hsa04912	GnRH signaling pathway	16	0.00693
hsa04620	Toll-like receptor signaling pathway	16	0.00915
hsa04320	Dorso-ventral axis formation	7	0.0203
hsa04621	NOD-like receptor signaling pathway	11	0.0265
hsa05014	Amyotrophic lateral sclerosis (ALS)	10	0.0273
hsa04666	Fc gamma R-mediated phagocytosis	14	0.0322
hsa04370	VEGF signaling pathway	12	0.0337
hsa04062	Chemokine signaling pathway	22	0.0347
hsa04930	Type II diabetes mellitus	9	0.0375
