# Supplementary material for: Prioritizing cancer-related genes with aberrant methylation based on a weighted protein-protein interaction network
Source: BMC Syst Biol. 2011 Oct 11;5:158. doi: 10.1186/1752-0509-5-158 (PMC3224234; doi:10.1186/1752-0509-5-158)
Supplement: Additional file 12 — SAM score for the differentially expressed genes. Of the 154 optimized genes, 52 differentially expressed genes and they are ranked by their diff_scorei. [file 1752-0509-5-158-S12.TXT]

Symbol	GeneID	Diff_score
cast	831	-2.4588
CCND3	896	4.1773
LY6G5B	1460	2.0931
DCN	1634	0.24830008
e2f4	1874	1.9234
ELF1	1997	4.1613
XRCC6	2547	2.20415
Hdac1	3065	3.0593
HIF1A	3091	5.235
HMGB1L10	3146	3.9287167
PRMT1	3276	2.9002001
HSP90AA2	3320	2.1385
ITGB8	3696	3.9313998
PML	5371	3.4611
med1	5469	4.4618
Mapk9	5601	-3.029075
PXN	5829	4.4634
KDM5A	5927	3.1997
RBBP4	5928	3.1398666
Rxrb	6257	-2.2124
Skp2	6502	3.3548
SMARCA4	6597	3.2935398
sp1	6667	4.9509
ST5	6764	3.9739
TUBA4A	7277	0.71374
HIST1H2BI	8347	4.1877003
tp63	8626	3.7982001
TRIM24	8805	3.2688332
TMPRSS11D	9407	3.8446
RNF14	9604	-4.329
ARHGAP32	9743	4.3636
STUB1	10273	-2.8023
NCAPG	64151	3.365567
EFCAB6	64800	3.5122
PRKCDBP	112464	2.2359
Wbscr22	114049	3.269
TIRAP	114609	3.8055
SSX2IP	117178	-3.0756001
Hist4h4	121504	2.6475
TBC1D16	125058	3.1543
UBR3	130507	-6.79465
Tmem174	134288	4.6103
NCOA7	135112	-9.1093
CBLN4	140689	-4.74035
Ankrd46	157567	0.065350056
Rasef	158158	3.2574
Unc5b	219699	3.3279
CCDC96	257236	4.6203
MAGI3	260425	3.8256
LIN9	286826	2.9189
KLRG2	346689	4.1681
SLC25A35	399512	3.2296
