# Supplementary material for: Prioritizing cancer-related genes with aberrant methylation based on a weighted protein-protein interaction network
Source: BMC Syst Biol. 2011 Oct 11;5:158. doi: 10.1186/1752-0509-5-158 (PMC3224234; doi:10.1186/1752-0509-5-158)
Supplement: Additional file 13 — PubMed co-citations of the optimized genes. The first column is the Entrez Gene ID for the optimized genes. Of the 154 optimized genes, 43 genes that were found from a preliminary analysis to be associated with cancers and aberrant methylation in PubMed. The star (*) in the first column marks a gene that was subsequently validated to be methylated aberrantly in cancers by text mining the literature in PubMed. [file 1752-0509-5-158-S13.XLS]

## Sheet: Sheet1
symbol	entrez gene ID	PubMed ID
cast	831
CCND3	896	PMID: 15797629,PMID: 10803523
CD69	969	PMID: 10375596,PMID: 17258259
CREBBP*	1387	PMID: 21147764
csf1r	1436	PMID: 18794139
DCN	1634	PMID: 18049164
e2f4	1874	PMID: 20946668
EP300*	2033	PMID: 21056906
HCCS	3052	PMID: 21526500
Hdac1	3065	PMID: 21496237,PMID: 21460102
HIF1A*	3091	PMID: 21194482,PMID: 21042279
PRMT1*	3276	PMID: 20473859,PMID: 19078953
LUM	4060	PMID: 11429699
MAX	4149	PMID: 20426839
mdm2	4193	PMID: 21085986,PMID: 16434325
PML*	5371	PMID: 20861188
Pou2f1	5451	PMID: 16164021
med1*	5469	PMID: 19127118
Mapk8	5599	PMID: 16732326
KDM5A	5927	PMID: 19850045
RNASEL	6041	PMID: 15218688
RXRA	6256	PMID: 20113835
Rxrb	6257	PMID: 20113835
Skp2	6502	PMID: 21062161
SMARCA4	6597	PMID: 20851996
sp1	6667	PMID: 21246532
Tsg101	7251	PMID: 12710682
Parg	8505	PMID: 19262751
IKBKAP	8518
tp63*	8626	PMID: 16247226
Cops5	10987	PMID: 19350572
HTRA2	27429	PMID: 15843754
PRKCDBP*	112464	PMID: 19550145
SSX2IP	117178	PMID: 18365873
JDP2	122953	PMID: 20139074
MANEAL*	149175	PMID: 20724461
TTL	150465
COMMD1	150684	PMID: 18836209
Rasef*	158158	PMID: 18385040
tubB	203068	PMID: 20215521
Unc5b	219699	PMID: 19267258
JMJD1C	221037	PMID: 17353003
Rassf3	283349	PMID: 14743209
